# Supplementary material for: SNPmanifold: detecting single-cell clonality and lineages from single-nucleotide variants using binomial variational autoencoder
Source: Genome Biol. 2025 Sep 26;26:309. doi: 10.1186/s13059-025-03803-3 (PMC12465888; doi:10.1186/s13059-025-03803-3)
Supplement: Supplementary file 2 — Additional file 2: Supplementary tables S1-S3. They are machine-readable xlsx format of Supp. Figs. S1, S5, S22. [file 13059_2025_3803_MOESM2_ESM.xlsx]

## Sheet: Supp. Table S1
Supp. Table S1. Benchmarking results (accuracy and silhouette score) of different binomial VAEs, UMAP alone, and bmVAE package.
VAE hyperparameters	donor4 accuracy	donor8 accuracy	donor18 accuracy	donor4 silhouette score	donor8 silhouette score	donor18 silhouette score
SNPmanifold (1 layer, D = SNP/2, β = 0, with ‘observed-SNP normalization’)	99.7	99.7	99.1, 18 clusters, 1 cluster for each donor	0.89	0.87	0.84
3 layers, D = SNP/2, β = 0	98.4	99.6	99.2, 16 clusters, 1 cluster has 3 donors	0.67	0.81	0.82
5 layers, D = SNP/2, β = 0	91.4	99.8	99.7, 19 clusters, 1 cluster for doublet	0.43	0.85	0.85
bmVAE hyperparameters (5 layers, D = 3, β = 0.0001)	94.7	97.2 (intermixed)	83.1, 31 clusters, donors with higher no. of cells are divided into many clusters	0.48	0.68	0.74
1 layer, D = SNP/2, β = 0.5	99.9	99.8	99.7, 18 clusters, 1 cluster for each donor	0.86	0.89	0.85
1 layer, D = SNP/2, β = 1	100	99.9	99.7, 19 clusters, 1 cluster for doublet	0.85	0.88	0.87
1 layer, D = SNP/2, β = 1.5	99.9	99.9	99.7, 19 clusters, 1 cluster for doublet	0.87	0.85	0.88
1 layer, D = SNP/2, β = 2	100	100	99.6, 19 clusters, 1 cluster for doublet	0.88	0.84	0.87
1 layer, D = SNP/10, β = 0	100	99.8	98.5, 16 clusters, 1 cluster has 3 donors	0.93	0.86	0.81
1 layer, D = SNP/30, β = 0	99.9	94.1 (intermixed)	99.1, 19 clusters, 1 cluster for doublet	0.89	0.83	0.86
1 layer, D = SNP/50, β = 0	99.9	99.9	98.7, 18 clusters, 1 cluster for doublet, 1 cluster has 2 donors	0.89	0.82	0.86
1 layer, D = SNP/100, β = 0	99.6	93.6 (intermixed)	96.1, 15 clusters, 1 cluster has 2 donors, 1 cluster has 4 donors	0.82	0.82	0.75
1 layer, D = SNP/2, beta = 0, without 'observed-SNP normalization'	99.7	93.4 (intermixed)	99.5, 17 clusters, 1 cluster has 2 donors	0.83	0.71	0.85
UMAP alone	85	82.2 (intermixed)	84.0, 26 clusters, donors with higher no. of cells are divided into many clusters	0.27	0.53	0.73
bmVAE package	94.7	99.9	95.4, 16 clusters, 1 cluster has 4 donors, 1 donor has 2 clusters	0.16	0.21	0.15

## Sheet: Supp. Table S2
Supp. Table S2. Datasets used in this work.
Dataset	Cell type	Technology	No. of cells	No. of SNPs
Donor4[19]	Cells from 4 human donors; nuclear	scRNA-seq	734	1905
Donor8[31]	PBMCs from 8 human donors; nuclear	scRNA-seq	13939	929
Donor18[32]	iPSCs from 18 human donors; nuclear	scRNA-seq	9436	864
TF1_GM11906[14]	2 hematopoietic cell lines; mitochondrial	mtscATAC-seq	1001	56
MKN45[33]	Gastric cancer cell line; mitochondrial	scDNA-seq	5199	322
BPDCN[9]	PBMCs from 1 human donor; mitochondrial	MAESTER (mtscRNA-seq)	9204	274
HSPC_PBMC[14]	HSPCs and PBMCs from 1 human donor; mitochondrial	mtscATAC-seq	10936	100

## Sheet: Supp. Table S3
Supp. Table S3. Filtering thresholds for pre-filtering of different datasets.
Dataset	cell_SNPread	SNP_DPmean	SNP_logit_var
Donor4	50	0	0.3
Donor8	100	0	0.5
Donor18	50	0	0.3
TF1_GM11906	500	0	0.5
MKN45	15000	15	0.5
BPDCN	10000	5	0.5
HSPC_PBMC	16000	0	0.5
